# Supplementary material for: Description of a new Megophrys Kuhl & Van Hasselt, 1822 (Anura, Megophryidae) from Guizhou Province, China
Source: Zookeys. 2020 Nov 5;986:101–26. doi: 10.3897/zookeys.986.57119 (PMC7661479; doi:10.3897/zookeys.986.57119)
Supplement: Supplementary material 1 — Table S1. Uncorrected p-distances between the Megophrys species based on the 16S gene sequences. [file zookeys-986-101-s001.xlsx]

## Sheet: Sheet1
ID	Species	1	2	3	4	5	6	7	8	9	10	11	12	13	14	15	16	17	18	19	20	21	22	23	24	25	26	27	28	29	30	31	32	33	34	35	36	37	38	39	40	41	42	43	44	45	46	47	48
1	Megophrys anlongensis sp. nov.
2	Megophrys nankunensis	0.055
3	Megophrys dongguanensis	0.059	0.025
4	Megophrys cheni	0.054	0.022	0.032
5	Megophrys obesa	0.079	0.046	0.049	0.03
6	Megophrys ombrophila	0.061	0.046	0.047	0.037	0.038
7	Megophrys wugongensis	0.046	0.042	0.044	0.032	0.054	0.049
8	Megophrys lini	0.05	0.042	0.042	0.037	0.049	0.053	0.046
9	Megophrys xiangnanensis	0.053	0.04	0.044	0.035	0.051	0.053	0.04	0.025
10	Megophrys nanlingensis	0.065	0.051	0.051	0.047	0.065	0.063	0.048	0.038	0.036
11	Megophrys kuatunensis	0.059	0.034	0.034	0.027	0.043	0.054	0.054	0.04	0.042	0.057
12	Megophrys jinggangensis	0.044	0.044	0.049	0.037	0.059	0.047	0.038	0.038	0.032	0.046	0.049
13	Megophrys xianjuensis	0.048	0.038	0.042	0.04	0.046	0.044	0.048	0.046	0.04	0.053	0.04	0.03
14	Megophrys lishuiensis	0.078	0.058	0.058	0.048	0.054	0.048	0.06	0.061	0.058	0.065	0.045	0.048	0.025
15	Megophrys huangshanensis	0.046	0.042	0.046	0.037	0.051	0.048	0.038	0.038	0.044	0.05	0.04	0.034	0.032	0.045
16	Megophrys boettgeri	0.044	0.038	0.042	0.032	0.049	0.046	0.036	0.034	0.04	0.046	0.034	0.027	0.025	0.038	0.008
17	Megophrys liboensis	0.048	0.044	0.044	0.044	0.062	0.051	0.046	0.044	0.048	0.059	0.034	0.04	0.034	0.045	0.021	0.017
18	Megophrys mufumontana	0.05	0.044	0.051	0.044	0.073	0.055	0.049	0.05	0.048	0.055	0.044	0.038	0.036	0.05	0.03	0.025	0.034
19	Megophrys mirabilis	0.05	0.042	0.051	0.04	0.057	0.051	0.038	0.04	0.039	0.05	0.044	0.032	0.034	0.048	0.027	0.023	0.03	0.036
20	Megophrys shunhuangensis	0.044	0.032	0.042	0.032	0.059	0.049	0.036	0.038	0.036	0.046	0.032	0.03	0.032	0.043	0.025	0.021	0.025	0.027	0.015
21	Megophrys acuta	0.09	0.089	0.081	0.079	0.087	0.097	0.089	0.07	0.081	0.081	0.081	0.07	0.079	0.084	0.071	0.07	0.073	0.087	0.076	0.065
22	Megophrys leishanensis	0.042	0.038	0.046	0.032	0.054	0.042	0.036	0.038	0.04	0.046	0.039	0.03	0.027	0.043	0.019	0.015	0.025	0.029	0.021	0.017	0.07
23	Megophrys shimentaina	0.052	0.038	0.044	0.042	0.066	0.054	0.036	0.042	0.04	0.056	0.042	0.044	0.042	0.061	0.031	0.029	0.031	0.038	0.036	0.031	0.08	0.029
24	Megophrys yangmingensis	0.05	0.038	0.046	0.037	0.06	0.051	0.036	0.044	0.039	0.051	0.04	0.036	0.034	0.051	0.023	0.021	0.029	0.027	0.03	0.023	0.07	0.021	0.023
25	Megophrys jiulianensis	0.053	0.042	0.046	0.042	0.065	0.053	0.034	0.046	0.044	0.053	0.044	0.038	0.036	0.048	0.027	0.023	0.028	0.032	0.027	0.021	0.081	0.023	0.033	0.025
26	Megophrys wushanensis	0.046	0.036	0.04	0.037	0.057	0.044	0.04	0.046	0.036	0.053	0.04	0.034	0.034	0.04	0.03	0.027	0.032	0.032	0.034	0.025	0.082	0.023	0.033	0.025	0.03
27	Megophrys baolongensis	0.05	0.03	0.04	0.032	0.065	0.049	0.042	0.048	0.044	0.055	0.039	0.038	0.034	0.045	0.03	0.027	0.032	0.032	0.034	0.025	0.073	0.023	0.036	0.025	0.028	0.021
28	Megophrys tuberogranulata	0.038	0.03	0.038	0.022	0.049	0.042	0.032	0.038	0.036	0.046	0.03	0.027	0.029	0.043	0.019	0.015	0.025	0.025	0.023	0.017	0.07	0.015	0.029	0.017	0.023	0.015	0.015
29	Megophrys binchuanensis	0.023	0.053	0.053	0.047	0.076	0.059	0.046	0.049	0.048	0.059	0.054	0.044	0.042	0.063	0.044	0.04	0.049	0.046	0.046	0.04	0.081	0.036	0.05	0.046	0.049	0.04	0.044	0.034
30	Megophrys sangzhiensis	0.044	0.053	0.055	0.049	0.076	0.063	0.046	0.055	0.053	0.057	0.062	0.051	0.053	0.065	0.048	0.044	0.049	0.051	0.051	0.046	0.092	0.042	0.054	0.046	0.049	0.046	0.044	0.034	0.036
31	Megophrys spinata	0.038	0.051	0.053	0.049	0.073	0.061	0.04	0.046	0.046	0.051	0.062	0.046	0.048	0.063	0.038	0.038	0.047	0.048	0.046	0.044	0.089	0.036	0.044	0.04	0.044	0.044	0.042	0.032	0.032	0.017
32	Megophrys binlingensis	0.03	0.047	0.051	0.047	0.076	0.061	0.044	0.051	0.05	0.053	0.054	0.042	0.044	0.06	0.04	0.036	0.046	0.042	0.046	0.04	0.087	0.034	0.046	0.038	0.042	0.038	0.036	0.027	0.025	0.017	0.011
33	Megophrys angka	0.044	0.067	0.068	0.067	0.084	0.07	0.063	0.063	0.071	0.08	0.069	0.063	0.059	0.083	0.059	0.055	0.061	0.063	0.069	0.059	0.103	0.053	0.073	0.065	0.063	0.061	0.061	0.053	0.047	0.051	0.053	0.046
34	Megophrys omeimontis	0.023	0.042	0.048	0.042	0.06	0.051	0.04	0.042	0.038	0.05	0.049	0.038	0.034	0.053	0.038	0.034	0.04	0.04	0.044	0.038	0.087	0.032	0.046	0.038	0.04	0.032	0.04	0.032	0.025	0.034	0.025	0.021	0.036
35	Megophrys palpebralespinosa	0.044	0.059	0.066	0.064	0.092	0.066	0.063	0.049	0.055	0.063	0.071	0.053	0.055	0.076	0.051	0.051	0.061	0.059	0.053	0.053	0.086	0.044	0.06	0.057	0.061	0.049	0.049	0.046	0.036	0.053	0.044	0.04	0.049	0.036
36	Megophrys jingdongensis	0.025	0.051	0.061	0.049	0.068	0.061	0.044	0.049	0.05	0.063	0.062	0.049	0.046	0.078	0.046	0.042	0.051	0.048	0.044	0.044	0.089	0.038	0.054	0.044	0.051	0.044	0.042	0.032	0.03	0.038	0.032	0.025	0.04	0.021	0.044
37	Megophrys daweimontis	0.029	0.044	0.046	0.044	0.057	0.053	0.04	0.044	0.042	0.055	0.052	0.042	0.036	0.06	0.036	0.034	0.044	0.044	0.042	0.04	0.076	0.036	0.05	0.04	0.047	0.036	0.04	0.032	0.028	0.032	0.03	0.027	0.044	0.023	0.04	0.025
38	Megophrys wuliangshanensis	0.03	0.049	0.057	0.052	0.065	0.057	0.047	0.053	0.046	0.063	0.052	0.047	0.042	0.063	0.044	0.04	0.046	0.046	0.036	0.034	0.095	0.038	0.052	0.044	0.046	0.04	0.044	0.034	0.032	0.044	0.038	0.034	0.047	0.028	0.046	0.028	0.027
39	Megophrys fansipanensis	0.048	0.051	0.057	0.054	0.073	0.055	0.042	0.053	0.048	0.057	0.057	0.051	0.049	0.065	0.046	0.042	0.04	0.046	0.05	0.044	0.098	0.038	0.05	0.042	0.038	0.038	0.04	0.038	0.046	0.042	0.04	0.04	0.053	0.03	0.059	0.04	0.046	0.046
40	Megophrys hoanglienensis	0.04	0.049	0.049	0.049	0.073	0.055	0.04	0.053	0.048	0.055	0.052	0.038	0.04	0.053	0.04	0.036	0.038	0.04	0.044	0.038	0.079	0.036	0.044	0.036	0.032	0.036	0.038	0.032	0.032	0.036	0.03	0.027	0.055	0.025	0.049	0.04	0.036	0.044	0.025
41	Megophrys minor	0.053	0.065	0.063	0.067	0.087	0.07	0.051	0.061	0.061	0.061	0.067	0.048	0.055	0.073	0.05	0.044	0.053	0.053	0.053	0.051	0.098	0.051	0.058	0.05	0.059	0.059	0.059	0.048	0.053	0.063	0.055	0.053	0.068	0.049	0.061	0.057	0.049	0.055	0.053	0.049
42	Megophrys jiangi	0.095	0.088	0.093	0.109	0.128	0.093	0.086	0.095	0.094	0.099	0.119	0.074	0.08	0.116	0.088	0.08	0.078	0.084	0.082	0.08	0.134	0.076	0.089	0.084	0.09	0.088	0.084	0.084	0.089	0.101	0.097	0.089	0.11	0.09	0.099	0.091	0.086	0.087	0.088	0.082	0.07
43	Megophrys chisuiensis	0.051	0.057	0.063	0.062	0.087	0.067	0.051	0.057	0.057	0.069	0.062	0.049	0.057	0.076	0.046	0.042	0.044	0.046	0.047	0.046	0.101	0.042	0.051	0.047	0.049	0.053	0.053	0.042	0.053	0.059	0.051	0.049	0.068	0.046	0.067	0.053	0.053	0.055	0.046	0.046	0.027	0.074
44	Megophrys brachykolos	0.059	0.055	0.059	0.059	0.073	0.063	0.063	0.038	0.046	0.057	0.054	0.051	0.053	0.071	0.053	0.049	0.047	0.059	0.055	0.049	0.076	0.049	0.054	0.053	0.051	0.051	0.051	0.048	0.057	0.074	0.068	0.067	0.076	0.057	0.066	0.067	0.065	0.065	0.059	0.061	0.069	0.105	0.067
45	Megophrys elfina	0.112	0.107	0.105	0.122	0.129	0.109	0.107	0.115	0.111	0.113	0.125	0.107	0.106	0.12	0.111	0.105	0.109	0.104	0.113	0.111	0.14	0.105	0.108	0.106	0.107	0.1	0.103	0.1	0.107	0.111	0.113	0.105	0.111	0.096	0.102	0.105	0.107	0.109	0.098	0.1	0.109	0.133	0.113	0.102
46	Megophrys gerti	0.119	0.119	0.115	0.127	0.134	0.119	0.111	0.121	0.111	0.113	0.137	0.113	0.109	0.127	0.117	0.115	0.119	0.113	0.117	0.119	0.153	0.115	0.116	0.117	0.117	0.113	0.117	0.113	0.115	0.12	0.122	0.119	0.122	0.105	0.107	0.117	0.111	0.115	0.107	0.107	0.119	0.134	0.126	0.115	0.035
47	Megophrys synoria	0.13	0.144	0.141	0.141	0.14	0.139	0.139	0.146	0.137	0.144	0.144	0.134	0.139	0.144	0.144	0.141	0.141	0.141	0.146	0.139	0.155	0.146	0.138	0.137	0.146	0.137	0.141	0.134	0.129	0.136	0.141	0.132	0.134	0.122	0.129	0.129	0.136	0.129	0.134	0.136	0.141	0.168	0.148	0.151	0.086	0.094
48	Megophrys microstoma	0.101	0.11	0.11	0.104	0.122	0.11	0.105	0.103	0.105	0.107	0.111	0.099	0.099	0.109	0.101	0.097	0.105	0.097	0.101	0.101	0.147	0.101	0.106	0.099	0.106	0.101	0.099	0.093	0.105	0.099	0.101	0.095	0.103	0.095	0.097	0.101	0.101	0.103	0.103	0.103	0.105	0.135	0.11	0.106	0.09	0.096	0.122
49	Megophrys hansi	0.103	0.114	0.116	0.119	0.133	0.114	0.108	0.112	0.105	0.13	0.126	0.116	0.109	0.131	0.114	0.11	0.103	0.109	0.111	0.11	0.144	0.108	0.104	0.105	0.116	0.105	0.101	0.099	0.101	0.101	0.11	0.105	0.108	0.099	0.11	0.099	0.103	0.106	0.095	0.103	0.112	0.126	0.107	0.114	0.084	0.09	0.103	0.06
50	Megophrys pachyproctus	0.092	0.101	0.099	0.114	0.128	0.096	0.082	0.096	0.092	0.092	0.124	0.088	0.088	0.107	0.09	0.088	0.096	0.086	0.094	0.09	0.148	0.092	0.085	0.088	0.086	0.088	0.09	0.082	0.09	0.092	0.086	0.088	0.107	0.084	0.094	0.094	0.09	0.092	0.094	0.09	0.094	0.13	0.094	0.111	0.135	0.137	0.142	0.128
51	Megophrys baluensis	0.126	0.136	0.136	0.142	0.164	0.144	0.13	0.122	0.124	0.122	0.147	0.126	0.126	0.142	0.126	0.126	0.134	0.128	0.124	0.122	0.156	0.126	0.123	0.118	0.122	0.126	0.128	0.12	0.124	0.128	0.118	0.118	0.144	0.126	0.12	0.124	0.128	0.122	0.132	0.128	0.136	0.154	0.134	0.13	0.153	0.155	0.175	0.14
52	Megophrys stejnegeri	0.134	0.138	0.138	0.142	0.159	0.136	0.132	0.125	0.123	0.131	0.145	0.132	0.127	0.148	0.136	0.136	0.134	0.132	0.135	0.134	0.165	0.134	0.134	0.131	0.132	0.132	0.136	0.13	0.128	0.128	0.122	0.126	0.138	0.121	0.126	0.122	0.119	0.113	0.126	0.13	0.144	0.148	0.144	0.129	0.141	0.146	0.178	0.136
53	Megophrys ligayae	0.115	0.138	0.136	0.154	0.169	0.143	0.12	0.13	0.134	0.132	0.156	0.128	0.126	0.157	0.125	0.124	0.128	0.121	0.129	0.122	0.175	0.124	0.122	0.115	0.122	0.121	0.122	0.117	0.12	0.122	0.115	0.113	0.13	0.117	0.126	0.111	0.12	0.122	0.124	0.12	0.128	0.142	0.13	0.13	0.133	0.14	0.163	0.12
54	Megophrys nasuta	0.137	0.142	0.131	0.158	0.173	0.138	0.132	0.123	0.133	0.131	0.158	0.131	0.127	0.156	0.133	0.132	0.138	0.137	0.139	0.136	0.163	0.131	0.132	0.133	0.132	0.135	0.134	0.132	0.138	0.144	0.128	0.132	0.136	0.129	0.115	0.13	0.13	0.136	0.146	0.142	0.134	0.156	0.142	0.133	0.141	0.152	0.181	0.142
55	Megophrys kobayashii	0.126	0.121	0.121	0.12	0.135	0.123	0.121	0.105	0.114	0.112	0.123	0.111	0.11	0.125	0.118	0.113	0.126	0.118	0.12	0.119	0.138	0.119	0.119	0.114	0.121	0.118	0.117	0.111	0.119	0.119	0.115	0.115	0.129	0.111	0.105	0.115	0.107	0.125	0.123	0.117	0.113	0.144	0.123	0.12	0.129	0.132	0.157	0.128
56	Megophrys edwardinae	0.121	0.134	0.14	0.159	0.175	0.145	0.126	0.125	0.131	0.126	0.157	0.128	0.125	0.15	0.121	0.12	0.126	0.117	0.129	0.124	0.175	0.12	0.122	0.115	0.119	0.123	0.126	0.117	0.122	0.126	0.116	0.118	0.141	0.119	0.124	0.122	0.122	0.126	0.124	0.12	0.124	0.149	0.119	0.136	0.152	0.157	0.183	0.14
57	Megophrys aceras	0.117	0.123	0.127	0.138	0.157	0.125	0.112	0.113	0.108	0.127	0.148	0.106	0.112	0.144	0.119	0.115	0.125	0.118	0.121	0.115	0.171	0.115	0.115	0.114	0.119	0.11	0.119	0.11	0.113	0.115	0.111	0.107	0.125	0.109	0.127	0.107	0.104	0.113	0.123	0.119	0.129	0.131	0.123	0.129	0.161	0.166	0.172	0.146
58	Megophrys zhangi	0.093	0.091	0.097	0.106	0.117	0.099	0.09	0.09	0.088	0.086	0.094	0.086	0.082	0.094	0.086	0.084	0.091	0.088	0.09	0.088	0.136	0.08	0.091	0.082	0.088	0.082	0.08	0.078	0.091	0.095	0.084	0.087	0.105	0.084	0.091	0.095	0.086	0.087	0.099	0.088	0.101	0.131	0.097	0.101	0.137	0.142	0.159	0.128
59	Megophrys sanu	0.125	0.12	0.128	0.117	0.117	0.125	0.117	0.117	0.114	0.111	0.103	0.111	0.109	0.101	0.112	0.109	0.119	0.114	0.117	0.114	0.136	0.103	0.118	0.106	0.114	0.106	0.103	0.101	0.119	0.117	0.106	0.111	0.13	0.108	0.119	0.125	0.111	0.114	0.13	0.114	0.133	0.177	0.128	0.133	0.168	0.176	0.17	0.15
60	Megophrys katabhako	0.139	0.138	0.141	0.136	0.13	0.138	0.133	0.133	0.125	0.127	0.122	0.127	0.114	0.111	0.125	0.122	0.13	0.125	0.13	0.127	0.149	0.122	0.14	0.128	0.127	0.128	0.122	0.119	0.135	0.132	0.122	0.122	0.133	0.122	0.133	0.132	0.114	0.119	0.144	0.13	0.141	0.165	0.146	0.144	0.176	0.175	0.178	0.158
61	Megophrys periosa	0.107	0.109	0.109	0.109	0.117	0.106	0.092	0.096	0.094	0.094	0.104	0.1	0.09	0.098	0.092	0.09	0.1	0.1	0.099	0.096	0.139	0.092	0.101	0.094	0.098	0.096	0.096	0.088	0.1	0.106	0.094	0.098	0.111	0.094	0.113	0.098	0.096	0.096	0.106	0.098	0.096	0.14	0.104	0.113	0.15	0.162	0.161	0.142
62	Megophrys himalayana	0.1	0.092	0.094	0.099	0.106	0.092	0.086	0.086	0.084	0.086	0.089	0.086	0.079	0.083	0.082	0.079	0.09	0.09	0.09	0.088	0.128	0.088	0.091	0.086	0.088	0.086	0.084	0.079	0.094	0.102	0.09	0.094	0.104	0.088	0.096	0.1	0.085	0.09	0.102	0.088	0.086	0.127	0.094	0.098	0.146	0.156	0.158	0.136
63	Megophrys glandulosa	0.099	0.106	0.103	0.114	0.127	0.103	0.093	0.093	0.094	0.093	0.109	0.091	0.084	0.096	0.088	0.087	0.097	0.097	0.095	0.093	0.141	0.087	0.1	0.094	0.095	0.095	0.095	0.087	0.095	0.099	0.087	0.095	0.106	0.091	0.099	0.097	0.091	0.093	0.105	0.095	0.103	0.135	0.106	0.114	0.15	0.148	0.173	0.135
64	Megophrys medogensis	0.095	0.097	0.097	0.104	0.119	0.097	0.084	0.091	0.088	0.088	0.099	0.087	0.078	0.093	0.086	0.084	0.091	0.095	0.094	0.091	0.152	0.086	0.087	0.08	0.091	0.084	0.089	0.082	0.093	0.101	0.091	0.089	0.112	0.086	0.105	0.095	0.091	0.091	0.101	0.093	0.099	0.129	0.101	0.103	0.14	0.148	0.173	0.133
65	Megophrys flavipunctata	0.111	0.119	0.123	0.128	0.141	0.121	0.111	0.109	0.105	0.111	0.119	0.102	0.098	0.109	0.107	0.104	0.113	0.117	0.109	0.109	0.147	0.109	0.116	0.111	0.113	0.111	0.109	0.104	0.11	0.119	0.106	0.11	0.127	0.109	0.115	0.11	0.104	0.104	0.125	0.113	0.115	0.154	0.123	0.123	0.173	0.179	0.177	0.153
66	Megophrys maosonensis	0.098	0.101	0.113	0.127	0.134	0.105	0.094	0.107	0.098	0.109	0.119	0.101	0.092	0.109	0.096	0.094	0.094	0.102	0.098	0.094	0.148	0.098	0.099	0.094	0.094	0.092	0.092	0.09	0.103	0.099	0.092	0.095	0.103	0.094	0.105	0.092	0.09	0.088	0.099	0.098	0.113	0.136	0.107	0.113	0.145	0.146	0.145	0.134
67	Megophrys mangshanensis	0.1	0.105	0.113	0.122	0.134	0.109	0.092	0.106	0.096	0.104	0.115	0.1	0.09	0.105	0.094	0.092	0.094	0.098	0.094	0.088	0.143	0.092	0.097	0.092	0.092	0.094	0.094	0.088	0.101	0.096	0.086	0.09	0.107	0.096	0.107	0.092	0.096	0.094	0.103	0.096	0.111	0.134	0.105	0.111	0.143	0.147	0.155	0.131
68	Megophrys oreocrypta	0.116	0.116	0.111	0.117	0.131	0.109	0.105	0.105	0.11	0.112	0.109	0.103	0.099	0.096	0.097	0.095	0.097	0.112	0.105	0.105	0.139	0.101	0.102	0.103	0.107	0.105	0.099	0.099	0.109	0.109	0.103	0.111	0.128	0.109	0.113	0.119	0.099	0.109	0.122	0.113	0.118	0.139	0.118	0.126	0.152	0.159	0.178	0.143
69	Megophrys major	0.098	0.1	0.1	0.114	0.134	0.094	0.09	0.09	0.086	0.088	0.117	0.084	0.09	0.099	0.094	0.092	0.096	0.098	0.092	0.086	0.145	0.092	0.101	0.096	0.09	0.092	0.088	0.09	0.099	0.105	0.094	0.099	0.119	0.092	0.096	0.105	0.094	0.096	0.102	0.096	0.102	0.126	0.1	0.107	0.141	0.146	0.161	0.13
70	Megophrys parva	0.098	0.112	0.108	0.123	0.132	0.112	0.096	0.1	0.106	0.108	0.12	0.1	0.097	0.113	0.097	0.094	0.098	0.104	0.106	0.106	0.152	0.094	0.105	0.096	0.106	0.1	0.102	0.094	0.102	0.102	0.094	0.098	0.1	0.092	0.106	0.1	0.094	0.1	0.106	0.098	0.098	0.125	0.106	0.121	0.128	0.137	0.153	0.129
71	Megophrys auralensis	0.091	0.107	0.105	0.114	0.128	0.103	0.093	0.091	0.095	0.099	0.109	0.091	0.09	0.096	0.092	0.088	0.091	0.09	0.097	0.097	0.155	0.091	0.104	0.099	0.099	0.095	0.093	0.086	0.093	0.095	0.084	0.086	0.101	0.086	0.099	0.093	0.091	0.093	0.097	0.09	0.093	0.128	0.086	0.105	0.136	0.146	0.163	0.112
72	Megophrys dringi	0.1	0.112	0.11	0.119	0.117	0.11	0.106	0.098	0.1	0.11	0.117	0.108	0.102	0.115	0.096	0.096	0.1	0.096	0.112	0.106	0.148	0.1	0.105	0.094	0.108	0.096	0.1	0.096	0.106	0.112	0.1	0.102	0.118	0.092	0.1	0.098	0.098	0.104	0.098	0.106	0.104	0.124	0.104	0.106	0.133	0.14	0.147	0.129
73	Megophrys gigantica	0.069	0.079	0.088	0.095	0.115	0.086	0.075	0.081	0.067	0.08	0.1	0.075	0.071	0.094	0.081	0.077	0.082	0.073	0.083	0.08	0.129	0.08	0.087	0.073	0.084	0.073	0.073	0.071	0.073	0.077	0.075	0.069	0.094	0.063	0.071	0.067	0.063	0.077	0.079	0.077	0.084	0.107	0.081	0.092	0.114	0.116	0.143	0.115
74	Megophrys shapingensis	0.067	0.073	0.082	0.087	0.106	0.084	0.073	0.071	0.057	0.071	0.092	0.065	0.065	0.086	0.075	0.071	0.08	0.067	0.073	0.071	0.115	0.074	0.083	0.067	0.078	0.067	0.067	0.065	0.065	0.072	0.069	0.063	0.09	0.057	0.061	0.065	0.057	0.067	0.073	0.071	0.074	0.099	0.08	0.086	0.108	0.109	0.135	0.111
75	Megophrys wawuensis	0.065	0.078	0.088	0.094	0.114	0.086	0.074	0.076	0.063	0.076	0.099	0.071	0.071	0.094	0.08	0.076	0.082	0.073	0.079	0.076	0.123	0.08	0.087	0.073	0.084	0.073	0.073	0.071	0.07	0.078	0.074	0.069	0.095	0.063	0.069	0.067	0.063	0.072	0.078	0.076	0.08	0.105	0.082	0.088	0.115	0.117	0.144	0.116
76	Megophrys nankiangensis	0.069	0.08	0.09	0.097	0.117	0.088	0.076	0.075	0.063	0.078	0.102	0.073	0.073	0.096	0.082	0.078	0.084	0.075	0.08	0.078	0.126	0.082	0.085	0.075	0.086	0.075	0.074	0.073	0.072	0.078	0.074	0.072	0.095	0.067	0.067	0.07	0.067	0.076	0.08	0.078	0.084	0.109	0.086	0.09	0.117	0.119	0.147	0.116
77	Megophrys lancip	0.13	0.142	0.144	0.156	0.182	0.15	0.124	0.122	0.129	0.139	0.158	0.132	0.139	0.165	0.131	0.132	0.134	0.133	0.133	0.136	0.18	0.13	0.118	0.131	0.128	0.135	0.14	0.132	0.124	0.136	0.124	0.13	0.14	0.124	0.114	0.132	0.132	0.12	0.12	0.126	0.134	0.164	0.14	0.132	0.155	0.153	0.169	0.154
78	Megophrys montana	0.125	0.127	0.125	0.155	0.173	0.142	0.117	0.123	0.117	0.125	0.16	0.119	0.119	0.156	0.121	0.119	0.123	0.119	0.123	0.123	0.176	0.121	0.115	0.113	0.127	0.129	0.119	0.121	0.123	0.119	0.109	0.113	0.13	0.113	0.115	0.113	0.109	0.117	0.123	0.123	0.121	0.137	0.127	0.136	0.141	0.143	0.157	0.144
79	Megophrys popei	0.1	0.114	0.117	0.104	0.123	0.117	0.104	0.112	0.109	0.114	0.109	0.109	0.107	0.114	0.117	0.112	0.114	0.099	0.122	0.117	0.142	0.114	0.121	0.109	0.124	0.109	0.114	0.104	0.104	0.106	0.106	0.104	0.111	0.089	0.102	0.094	0.099	0.116	0.102	0.107	0.102	0.151	0.097	0.119	0.133	0.143	0.131	0.146
80	Megophrys carinense	0.078	0.088	0.094	0.102	0.12	0.092	0.08	0.088	0.086	0.09	0.109	0.084	0.084	0.112	0.09	0.086	0.088	0.08	0.094	0.09	0.139	0.088	0.093	0.084	0.095	0.084	0.088	0.08	0.084	0.086	0.084	0.082	0.09	0.069	0.078	0.072	0.076	0.09	0.08	0.084	0.08	0.116	0.078	0.094	0.11	0.119	0.13	0.128
81	Megophrys feae	0.078	0.092	0.097	0.107	0.12	0.097	0.084	0.084	0.082	0.086	0.112	0.086	0.088	0.117	0.096	0.092	0.094	0.082	0.098	0.095	0.145	0.097	0.095	0.09	0.101	0.09	0.097	0.09	0.088	0.09	0.091	0.09	0.093	0.073	0.086	0.076	0.078	0.091	0.08	0.088	0.084	0.116	0.088	0.088	0.117	0.121	0.135	0.124
82	Megophrys chuannanensis	0.095	0.114	0.122	0.102	0.125	0.119	0.097	0.109	0.104	0.109	0.107	0.099	0.107	0.114	0.117	0.112	0.114	0.102	0.122	0.112	0.145	0.119	0.118	0.109	0.119	0.114	0.122	0.109	0.101	0.109	0.109	0.106	0.116	0.089	0.112	0.106	0.101	0.119	0.104	0.099	0.099	0.134	0.104	0.117	0.14	0.143	0.139	0.136
83	Megophrys intermedia	0.086	0.092	0.105	0.114	0.131	0.105	0.092	0.094	0.088	0.094	0.117	0.086	0.094	0.112	0.094	0.09	0.09	0.086	0.094	0.086	0.139	0.097	0.1	0.086	0.097	0.088	0.094	0.088	0.091	0.101	0.095	0.09	0.101	0.078	0.09	0.09	0.082	0.09	0.086	0.094	0.086	0.111	0.088	0.098	0.113	0.121	0.13	0.12
[truncated: 34 more columns]
