# Supplementary material for: Description of a new Megophrys Kuhl & Van Hasselt, 1822 (Anura, Megophryidae) from Guizhou Province, China
Source: Zookeys. 2020 Nov 5;986:101–26. doi: 10.3897/zookeys.986.57119 (PMC7661479; doi:10.3897/zookeys.986.57119)
Supplement: Supplementary material 2 — Table S2. Uncorrected p-distances between the Megophrys species based on the COI gene sequences [file zookeys-986-101-s002.xlsx]

## Sheet: Sheet1
ID	Species	1	2	3	4	5	6	7	8	9	10	11	12	13	14	15	16	17	18	19	20	21	22	23	24	25	26	27	28	29	30	31	32	33	34	35	36	37	38	39	40	41	42	43	44	45	46	47	48
1	Megophrys anlongensis sp. nov.
2	Megophrys nankunensis	0.177
3	Megophrys dongguanensis	0.188	0.071
4	Megophrys wugongensis	0.161	0.1	0.111
5	Megophrys xiangnanensis	0.159	0.114	0.121	0.1
6	Megophrys nanlingensis	0.161	0.102	0.107	0.084	0.088
7	Megophrys jinggangensis	0.154	0.114	0.111	0.105	0.113	0.089
8	Megophrys xianjuensis	0.142	0.124	0.118	0.103	0.128	0.105	0.115
9	Megophrys huangshanensis	0.163	0.127	0.116	0.111	0.13	0.096	0.105	0.105
10	Megophrys boettgeri	0.156	0.132	0.12	0.116	0.127	0.104	0.107	0.111	0.018
11	Megophrys mufumontana	0.149	0.134	0.123	0.118	0.116	0.111	0.113	0.12	0.098	0.091
12	Megophrys mirabilis	0.143	0.125	0.114	0.109	0.123	0.116	0.109	0.12	0.095	0.1	0.102
13	Megophrys leishanensis	0.156	0.134	0.134	0.118	0.118	0.111	0.113	0.124	0.102	0.104	0.113	0.095
14	Megophrys shimentaina	0.159	0.138	0.136	0.121	0.13	0.116	0.105	0.124	0.113	0.111	0.114	0.091	0.116
15	Megophrys yangmingensis	0.143	0.121	0.136	0.105	0.125	0.114	0.114	0.113	0.114	0.114	0.102	0.105	0.109	0.091
16	Megophrys jiulianensis	0.159	0.134	0.138	0.116	0.136	0.121	0.12	0.122	0.093	0.089	0.114	0.114	0.105	0.105	0.1
17	Megophrys wushanensis	0.142	0.107	0.113	0.088	0.104	0.089	0.086	0.105	0.089	0.088	0.1	0.088	0.07	0.088	0.098	0.08
18	Megophrys baolongensis	0.154	0.114	0.123	0.121	0.12	0.113	0.125	0.12	0.113	0.111	0.104	0.107	0.093	0.116	0.118	0.098	0.063
19	Megophrys tuberogranulata	0.152	0.13	0.134	0.105	0.127	0.107	0.12	0.105	0.098	0.1	0.111	0.079	0.095	0.093	0.104	0.104	0.07	0.089
20	Megophrys binchuanensis	0.111	0.154	0.15	0.143	0.152	0.145	0.145	0.126	0.129	0.129	0.143	0.139	0.138	0.143	0.154	0.143	0.116	0.136	0.136
21	Megophrys sangzhiensis	0.122	0.17	0.159	0.145	0.159	0.146	0.152	0.147	0.13	0.134	0.154	0.13	0.139	0.159	0.152	0.15	0.129	0.15	0.134	0.086
22	Megophrys spinata	0.136	0.177	0.163	0.141	0.175	0.157	0.157	0.149	0.15	0.157	0.163	0.146	0.157	0.163	0.157	0.161	0.138	0.155	0.143	0.093	0.038
23	Megophrys binlingensis	0.1	0.154	0.141	0.136	0.155	0.134	0.143	0.12	0.121	0.125	0.134	0.12	0.125	0.139	0.136	0.136	0.111	0.127	0.114	0.07	0.068	0.077
24	Megophrys omeimontis	0.134	0.164	0.17	0.155	0.159	0.159	0.145	0.147	0.152	0.152	0.152	0.143	0.127	0.159	0.157	0.15	0.129	0.139	0.129	0.088	0.1	0.109	0.082
25	Megophrys palpebralespinosa	0.125	0.179	0.152	0.163	0.168	0.159	0.166	0.141	0.154	0.15	0.145	0.141	0.145	0.145	0.164	0.154	0.132	0.15	0.152	0.102	0.111	0.113	0.096	0.123
26	Megophrys jingdongensis	0.12	0.155	0.147	0.139	0.149	0.137	0.135	0.119	0.135	0.135	0.145	0.147	0.139	0.139	0.143	0.145	0.111	0.143	0.126	0.095	0.116	0.116	0.101	0.122	0.109
27	Megophrys daweimontis	0.111	0.182	0.171	0.148	0.171	0.154	0.15	0.135	0.138	0.138	0.138	0.15	0.148	0.159	0.148	0.146	0.121	0.145	0.143	0.096	0.109	0.118	0.088	0.111	0.12	0.099
28	Megophrys wuliangshanensis	0.118	0.157	0.15	0.134	0.148	0.141	0.145	0.128	0.127	0.125	0.13	0.132	0.132	0.148	0.145	0.129	0.111	0.139	0.127	0.08	0.1	0.107	0.093	0.105	0.116	0.097	0.102
29	Megophrys minor	0.127	0.157	0.15	0.134	0.159	0.134	0.134	0.118	0.121	0.12	0.121	0.132	0.129	0.139	0.134	0.125	0.111	0.121	0.127	0.118	0.132	0.138	0.121	0.121	0.118	0.12	0.113	0.116
30	Megophrys jiangi	0.152	0.175	0.17	0.152	0.159	0.154	0.152	0.135	0.143	0.148	0.163	0.143	0.136	0.163	0.146	0.143	0.136	0.145	0.141	0.127	0.127	0.143	0.12	0.136	0.134	0.153	0.148	0.146	0.086
31	Megophrys chisuiensis	0.138	0.164	0.168	0.148	0.163	0.164	0.157	0.141	0.143	0.141	0.138	0.132	0.141	0.159	0.145	0.13	0.134	0.141	0.13	0.145	0.148	0.161	0.134	0.143	0.148	0.151	0.141	0.127	0.068	0.091
32	Megophrys brachykolos	0.195	0.207	0.207	0.195	0.202	0.205	0.2	0.214	0.2	0.191	0.196	0.204	0.205	0.2	0.193	0.196	0.196	0.196	0.196	0.18	0.191	0.202	0.193	0.2	0.202	0.193	0.193	0.182	0.191	0.175	0.18
33	Megophrys gerti	0.195	0.205	0.213	0.204	0.193	0.198	0.198	0.189	0.182	0.188	0.195	0.198	0.188	0.189	0.191	0.193	0.184	0.189	0.195	0.186	0.184	0.182	0.186	0.195	0.193	0.177	0.198	0.193	0.182	0.191	0.198	0.221
34	Megophrys microstoma	0.195	0.193	0.193	0.184	0.173	0.191	0.198	0.17	0.182	0.191	0.175	0.18	0.179	0.189	0.171	0.189	0.182	0.179	0.188	0.171	0.179	0.191	0.168	0.186	0.18	0.172	0.18	0.177	0.166	0.154	0.17	0.2	0.189
35	Megophrys hansi	0.197	0.198	0.189	0.188	0.193	0.196	0.184	0.185	0.18	0.179	0.182	0.188	0.18	0.186	0.175	0.191	0.17	0.195	0.186	0.196	0.188	0.196	0.188	0.204	0.196	0.176	0.191	0.202	0.18	0.195	0.188	0.198	0.175	0.143
36	Megophrys pachyproctus	0.174	0.161	0.17	0.155	0.168	0.161	0.163	0.143	0.166	0.17	0.168	0.159	0.155	0.157	0.159	0.168	0.146	0.161	0.154	0.163	0.184	0.179	0.161	0.161	0.166	0.145	0.18	0.157	0.148	0.159	0.143	0.198	0.205	0.163	0.2
37	Megophrys stejnegeri	0.217	0.196	0.205	0.189	0.195	0.184	0.188	0.197	0.196	0.193	0.195	0.195	0.189	0.198	0.188	0.191	0.179	0.207	0.193	0.198	0.195	0.196	0.191	0.191	0.225	0.193	0.193	0.198	0.188	0.188	0.198	0.164	0.209	0.207	0.2	0.2
38	Megophrys ligayae	0.21	0.211	0.22	0.207	0.216	0.216	0.209	0.218	0.195	0.193	0.2	0.216	0.195	0.209	0.196	0.196	0.198	0.209	0.205	0.195	0.204	0.209	0.193	0.198	0.216	0.198	0.198	0.195	0.191	0.184	0.195	0.152	0.22	0.193	0.191	0.213	0.17
39	Megophrys nasuta	0.206	0.227	0.229	0.216	0.202	0.207	0.193	0.219	0.22	0.218	0.205	0.216	0.198	0.205	0.195	0.205	0.202	0.213	0.214	0.186	0.202	0.204	0.193	0.196	0.213	0.198	0.195	0.196	0.207	0.191	0.207	0.177	0.218	0.18	0.207	0.191	0.171	0.18
40	Megophrys edwardinae	0.159	0.136	0.132	0.118	0.139	0.123	0.134	0.097	0.136	0.138	0.13	0.146	0.15	0.139	0.127	0.146	0.132	0.148	0.129	0.159	0.168	0.164	0.146	0.182	0.161	0.151	0.159	0.157	0.13	0.148	0.157	0.191	0.214	0.182	0.195	0.163	0.207	0.214	0.223
41	Megophrys aceras	0.194	0.175	0.186	0.177	0.154	0.156	0.18	0.167	0.19	0.19	0.175	0.188	0.177	0.182	0.175	0.19	0.173	0.177	0.177	0.184	0.209	0.211	0.195	0.184	0.207	0.183	0.195	0.188	0.175	0.195	0.186	0.188	0.188	0.169	0.179	0.162	0.175	0.211	0.182	0.199
42	Megophrys zhangi	0.186	0.18	0.186	0.177	0.164	0.188	0.179	0.172	0.173	0.171	0.171	0.163	0.155	0.17	0.179	0.166	0.177	0.163	0.157	0.168	0.18	0.184	0.164	0.159	0.182	0.172	0.177	0.177	0.171	0.17	0.168	0.2	0.214	0.159	0.207	0.173	0.196	0.2	0.189	0.188	0.201
43	Megophrys periosa	0.176	0.17	0.173	0.166	0.163	0.18	0.173	0.141	0.168	0.17	0.17	0.163	0.141	0.177	0.164	0.157	0.171	0.175	0.159	0.168	0.168	0.179	0.164	0.164	0.182	0.172	0.168	0.166	0.168	0.166	0.168	0.218	0.202	0.161	0.198	0.173	0.209	0.204	0.209	0.182	0.197	0.088
44	Megophrys glandulosa	0.179	0.186	0.184	0.177	0.184	0.166	0.182	0.16	0.163	0.168	0.154	0.168	0.168	0.17	0.175	0.171	0.18	0.173	0.159	0.163	0.175	0.171	0.157	0.173	0.175	0.16	0.155	0.157	0.157	0.173	0.166	0.214	0.193	0.171	0.214	0.171	0.195	0.229	0.202	0.182	0.197	0.096	0.096
45	Megophrys medogensis	0.174	0.184	0.181	0.171	0.177	0.168	0.184	0.162	0.168	0.166	0.164	0.166	0.161	0.171	0.161	0.17	0.175	0.177	0.162	0.164	0.177	0.177	0.177	0.177	0.171	0.16	0.159	0.161	0.153	0.164	0.168	0.206	0.2	0.166	0.2	0.164	0.213	0.215	0.186	0.177	0.186	0.108	0.101	0.094
46	Megophrys flavipunctata	0.181	0.195	0.191	0.171	0.18	0.175	0.179	0.162	0.168	0.173	0.166	0.168	0.15	0.163	0.161	0.18	0.168	0.177	0.163	0.163	0.175	0.179	0.155	0.173	0.184	0.158	0.157	0.157	0.171	0.173	0.177	0.213	0.182	0.145	0.177	0.171	0.196	0.193	0.186	0.179	0.192	0.107	0.095	0.102	0.11
47	Megophrys maosonensis	0.186	0.171	0.17	0.17	0.161	0.166	0.171	0.168	0.175	0.173	0.157	0.161	0.155	0.171	0.17	0.188	0.168	0.18	0.168	0.161	0.18	0.18	0.179	0.164	0.173	0.168	0.173	0.164	0.154	0.166	0.166	0.198	0.2	0.161	0.198	0.155	0.196	0.211	0.184	0.186	0.179	0.113	0.111	0.116	0.105	0.104
48	Megophrys mangshanensis	0.188	0.18	0.179	0.184	0.173	0.168	0.179	0.158	0.179	0.175	0.17	0.168	0.168	0.18	0.182	0.188	0.171	0.175	0.161	0.166	0.179	0.182	0.17	0.157	0.184	0.162	0.166	0.168	0.163	0.171	0.173	0.205	0.207	0.177	0.211	0.163	0.2	0.213	0.188	0.193	0.179	0.107	0.098	0.111	0.096	0.098	0.043
49	Megophrys major	0.174	0.185	0.195	0.176	0.179	0.172	0.177	0.164	0.176	0.176	0.17	0.166	0.17	0.17	0.158	0.164	0.164	0.166	0.164	0.174	0.189	0.193	0.17	0.168	0.17	0.16	0.158	0.166	0.158	0.168	0.17	0.214	0.21	0.158	0.198	0.156	0.206	0.202	0.183	0.185	0.183	0.109	0.101	0.103	0.101	0.09	0.095	0.092
50	Megophrys parva	0.182	0.156	0.155	0.137	0.143	0.153	0.16	0.147	0.153	0.151	0.149	0.147	0.149	0.153	0.141	0.151	0.145	0.162	0.16	0.162	0.179	0.176	0.156	0.162	0.176	0.16	0.177	0.151	0.162	0.162	0.156	0.197	0.174	0.149	0.181	0.156	0.183	0.2	0.176	0.164	0.177	0.137	0.139	0.141	0.145	0.137	0.149	0.149
51	Megophrys gigantica	0.167	0.173	0.171	0.168	0.163	0.177	0.166	0.164	0.179	0.173	0.168	0.173	0.177	0.175	0.161	0.164	0.157	0.179	0.163	0.168	0.182	0.186	0.152	0.17	0.171	0.153	0.175	0.175	0.159	0.173	0.161	0.202	0.184	0.173	0.182	0.188	0.207	0.196	0.195	0.195	0.175	0.171	0.159	0.175	0.162	0.152	0.15	0.152
52	Megophrys shapingensis	0.166	0.171	0.173	0.155	0.151	0.171	0.157	0.148	0.166	0.16	0.15	0.153	0.15	0.159	0.144	0.162	0.144	0.155	0.148	0.168	0.178	0.186	0.157	0.164	0.164	0.158	0.171	0.168	0.139	0.146	0.155	0.198	0.178	0.159	0.184	0.175	0.191	0.193	0.182	0.184	0.169	0.139	0.148	0.164	0.151	0.142	0.132	0.144
53	Megophrys wawuensis	0.158	0.171	0.173	0.163	0.154	0.164	0.15	0.162	0.17	0.164	0.159	0.157	0.152	0.17	0.161	0.161	0.139	0.159	0.15	0.159	0.175	0.18	0.161	0.159	0.168	0.153	0.179	0.163	0.146	0.154	0.145	0.182	0.188	0.155	0.166	0.159	0.195	0.191	0.186	0.171	0.164	0.146	0.146	0.171	0.15	0.141	0.139	0.143
54	Megophrys montana	0.215	0.221	0.214	0.22	0.221	0.221	0.22	0.208	0.22	0.218	0.214	0.213	0.22	0.214	0.2	0.216	0.225	0.227	0.216	0.225	0.205	0.214	0.2	0.211	0.207	0.202	0.204	0.223	0.209	0.211	0.204	0.198	0.221	0.209	0.213	0.218	0.202	0.213	0.229	0.209	0.207	0.205	0.198	0.205	0.208	0.193	0.211	0.205
55	Megophrys carinense	0.203	0.184	0.179	0.182	0.182	0.189	0.186	0.198	0.196	0.196	0.189	0.2	0.182	0.193	0.17	0.173	0.184	0.198	0.2	0.202	0.198	0.198	0.193	0.195	0.205	0.197	0.202	0.2	0.182	0.179	0.173	0.195	0.211	0.173	0.2	0.188	0.184	0.207	0.202	0.179	0.18	0.168	0.171	0.188	0.173	0.171	0.182	0.184
56	Megophrys feae	0.208	0.175	0.175	0.18	0.182	0.177	0.177	0.202	0.177	0.175	0.179	0.193	0.189	0.191	0.177	0.171	0.171	0.195	0.184	0.195	0.189	0.191	0.189	0.195	0.207	0.189	0.186	0.198	0.182	0.195	0.184	0.196	0.214	0.193	0.202	0.186	0.179	0.205	0.193	0.193	0.186	0.168	0.173	0.168	0.153	0.17	0.173	0.18
[truncated: 7 more columns]
