# Supplementary material for: Description of a new Megophrys Kuhl & Van Hasselt, 1822 (Anura, Megophryidae) from Guizhou Province, China
Source: Zookeys. 2020 Nov 5;986:101–26. doi: 10.3897/zookeys.986.57119 (PMC7661479; doi:10.3897/zookeys.986.57119)
Supplement: Supplementary material 3 — Table S3. Diagnostic characters separating the new species described in this study from other species of Megophrys [file zookeys-986-101-s003.xlsx]

## Sheet: Sheet2
ID	Species	SVL		Horn-like tubercle at edge of upper eyelidlong. point (+++); slightly large (++), small (+), absent or indistinct (‒)	Vomerine teeth.present (+), or absent (‒)	Tongue. notched (++), feebly notched (+), or not notched (‒)	Lateral fringes on toes. wide (++), narrow (+), lacking (‒)	Toes. at least one-fourth webbed (+++), at most one-fourth webbed (++), with rudimentary webbing (+), or without webbing (‒)
		Males	Females
1	Megophrys anlongensis sp. nov.	40.0–45.5	48.9–51.2	+	-	-	+	+
2	Megophrys aceras	27.1–33.0	28.1–33.6	++	-	-	+	+
3	Megophrys acuta	27.1–33.0	28.1–33.6	++	-	-	+	+
4	Megophrys angka	31.2–32.1	37.5–39.2	+	-	-	-	+
5	Megophrys ancrae	39.1–45.0	48.9	+	+	+or-	+	+or++
6	Megophrys auralensis	76.7	/	+	-	-	+	+
7	Megophrys baluensis	41–45	54–70	+	+	/	+	+
8	Megophrys baolongensis	42.0–45.0	/	+	-	+	-	-
9	Megophrys binchuanensis	32.0–36.0	40.2–42.5	-	-	+or-	++	+
10	Megophrys binlingensis	45.1–51.0	/	-	-	+	/	+
11	Megophrys boettgeri	34.5–37.8	39.7–46.8	+	-	+	++	+
12	Megophrys brachykolos	33.7–39.3	33.9–45.9	+	-	-	-	+
13	Megophrys caobangensis	34.9–38.9	/	+	-	-	-	+
14	Megophrys carinense	92–123	137	++	+	+	++	++
15	Megophrys caudoprocta	81.3	/	++	+	-	/	+
16	Megophrys cheni	26.2–29.5	31.8–34.1	+	-	++	++	+
17	Megophrys chishuiensis	43.4–44.1	44.8–49.8	+	-	-	-	-
18	Megophrys chuannanensis	91–109	/	++	+	/	++	+
19	Megophrys damrei	57.1	69.1	-	+	++	-	+
20	Megophrys daweimontis	34.0–37.0	40.0–46.0	+	+	/	-	-
21	Megophrys dongguanensis	30.2–39.3	/	+	+	-	-	+
22	Megophrys dringi	26.2–29.5	31.8–34.1	+	-	++	++	+
23	Megophrys edwardinae	39–42	69–82	+	-	/	/	/
24	Megophrys elfina	26.9–33.9	35.1–36.5	+	-	-	+	+
25	Megophrys fansipanensis	30.9–44.3	41.7–42.5	+	+	+	-	-
26	Megophrys feae	78–102	91–111.4	++	+	/	-	+
27	Megophrys feii	24.3–25.1	28.2–28.9	+	-	+	++	+
28	Megophrys flavipunctata	56.9–68.4	68.0–74.6	+	+	++	+	+
29	Megophrys gerti	32–34.8	41.4–45.8	++	-	/	/	-
30	Megophrys gigantica	80.5–107.0	110.4–115.4	-	-	++	++	+
31	Megophrys glandulosa	76.0–81.0	77.0–100.0	+	+	+	++	+
32	Megophrys hansi	35.3–43.0	53.5	++	-	-	/	-
33	Megophrys himalayana	68.0–73.5	83.9	+	+	/	-	++
34	Megophrys hoanglienensis	37.4–47.6	59.6	+	+	+	-	-
35	Megophrys huangshanensis	36.0–41.6	44.2	+	-	+	-	-
36	Megophrys insularis	36.8–41.2	47.1	+	+	+	-	+
37	Megophrys intermedia	/	/	++	+	/	++	/
38	Megophrys jiangi	34.4–39.2	39.5–40.4	+	-	-	-	-
39	Megophrys jingdongensis	53.0–56.5	63.5	+	+	+	++	+++
40	Megophrys jinggangensis	35.1–36.7	38.4–41.6	++	+	-	+	+
41	Megophrys jiulianensis	30.4–33.9	34.1–37.5	+	+	+	-	+
42	Megophrys kalimantanensis	64.8–101.1	109.6–116.4	++	+	+	-	+
43	Megophrys kobayashii	99	109	/	+	/	/	/
44	Megophrys koui	/	/	++	/	/	-	-
45	Megophrys kuatunensis	26.2–29.6	37.4	+	-	+	+	-
46	Megophrys lancip	37.9–47.7	38.7–82.5	++	+	-	/	+
47	Megophrys leishanensis	30.4–38.7	42.3	+	-	-	-	+
48	Megophrys lekaguli	55.6–66.6	71.8–94.0	+	+	-	-	+
49	Megophrys liboensis	34.7–67.7	60.8–70.6	+++	+	+	++	+
50	Megophrys ligayae	60	90	+	+	/	/	/
51	Megophrys lini	34.1–39.7	37.0–39.9	+	-	-	++	+
52	Megophrys lishuiensis	30.7–34.7	36.9–40.4	+	-	-	-	-
53	Megophrys longipes	47.0	65.0	+	+	+	/	+
54	Megophrys major	34.5–41.2	/	-	-	+	-	+
55	Megophrys mangshanensis	62.5	73	+	+	+	-	-
56	Megophrys maosonensis	/	/	/	+	+	+	/
57	Megophrys medogensis	57.2–68.0	/	+	+	+	-	+or-
58	Megophrys megacephala	45.9–53.4	64.4	-	+	-	-	+
59	Megophrys microstoma	28.0–36.0	47–49	++	-	/	-	-
60	Megophrys minor	32.2–40.5	42.0–48.2	-	-	+	-	+
61	Megophrys mirabilis	55.8–61.4	68.5–74.8		-	-	+	+
62	Megophrys montana	38.1–53.9	45.7–99.5	++	+	/	/	/
63	Megophrys monticola	/	40.5	/	/	/	/	/
64	Megophrys mufumontana	30.1–30.8	36.3	+	-	-	+	+
65	Megophrys nankiangensis	/	44.0–52.9	-	-	+	+	+
66	Megophrys nankunensis	29.9–34.9	39.4–41.9	+	+	-	-	+
67	Megophrys nanlingensis	30.5–37.3	/	+	+	+	+	+
68	Megophrys nasuta	69.3–97.5	45.9–134.6	++	+	/	/	/
69	Megophrys obesa	35.6	37.5–41.2	+	-	-	-	+
70	Megophrys ombrophila	27.4–34.5	32.8–35.0	+	-	-	-	-
71	Megophrys omeimontis	56.0–59.5	68.0–72.5	+	+	+	+	+
72	Megophrys oreocrypta	/	94.9	+	+	/	-	++
73	Megophrys orientalis	76.8–82.7	88.6	++	+	-	++	++
74	Megophrys oropedion	32.8–39.2	44.1-48.7	-	+	+	-	-
75	Megophrys pachyproctus	35.3–36.2	35.8	-	+	+	-	-
76	Megophrys palpebralespinosa	36.2–38.0	/	++	+	-	++	+++
77	Megophrys parallela	37.7–46.3	35.5–58.3	+	+	-	/	/
78	Megophrys parva	37.0–44.0	45.0–54.0	+	+	-	-	+or-
79	Megophrys periosa	71.3–93.8	112	+	+	/	-	+
80	Megophrys platyparietus	88.5–113.0	118.5–131.0	++	+	+	++	++
81	Megophrys popei	70.7–83.5	86.2	++	+	++	+	+++
82	Megophrys robusta	/	114.0	/	+	+	/	+
83	Megophrys rubrimera	26.7–30.5	/	+	+	+	+	-
84	Megophrys sangzhiensis	54.7	/	+	+	+	+	+
85	Megophrys serchhipii	37.1	/	/	+	/	/	+
86	Megophrys shapingensis	66.0–84.0	77.0-104.0	-	-	+	++	+++
87	Megophrys shimentaina	28.0–30.6	/	+	+	-	+	+
88	Megophrys shuichengensis	102.0–118.3	99.8–115.6	++	-	+	++	+++
89	Megophrys shunhuangensis	30.3–33.6	37.6	+	-	-	-	+
90	Megophrys spinata	47.2–54.4	54.0–55.0	-	-	+	++	+++
91	Megophrys stejnegeri	/	/	++	+	/	/	/
92	Megophrys synoria	/	/	++	/	/	/	/
93	Megophrys takensis	47.3–53.0	72.9	-	+	-	-	+
94	Megophrys tuberogranulata	33.2–39.6	50.5	+or-	-	-	-	+
95	Megophrys vegrandis	27.5–30.6	/	+	-	+	+	+
96	Megophrys wawuensis	34.4–42.8	47.0–49.8	-	-	+	-	+
97	Megophrys wugongensis	31.0–34.1	38.5–42.8	+	-	-	-	+
98	Megophrys wuliangshanensis	27.3–31.6	41.0–41.5	-	-	+or-	-	-
99	Megophrys wushanensis	30.4–35.5	38.4	-	-	-	-(in female),++(in male)	+
100	Megophrys xianjuensis	31.0–36.3	41.6	+	-	-	-	+
101	Megophrys xiangnanensis	38.6–42.0	44.4	+	-	-	++	+
102	Megophrys yangmingensis	33.2–37.1	45.2	+	-	-	+	+
103	Megophrys zhangi	32.5–37.2	/	-	+	+	+	-
104	Megophrys zunhebotoensis	30.0	39.0	/	+	/	/	/
